# Supplementary material for: Rescaling of Point Charges as a Way to Improve the Simple-to-Use Electrostatic Embedding Scheme Developed to Explore Enzyme Activity with QM-Oriented Software
Source: J Chem Inf Model. 2025 Aug 7;65(16):8653–63. doi: 10.1021/acs.jcim.5c01235 (PMC12381855; doi:10.1021/acs.jcim.5c01235)
Supplement: Supplementary file 2 [file ci5c01235_si_002.zip]

Archive with 4 entries (4 files):
- Example_H2O.com
- G16_CHd.py
- G16_CHd.sh
- Readme.txt
