# Supplementary material for: Rescaling of Point Charges as a Way to Improve the Simple-to-Use Electrostatic Embedding Scheme Developed to Explore Enzyme Activity with QM-Oriented Software
Source: J Chem Inf Model. 2025 Aug 7;65(16):8653–63. doi: 10.1021/acs.jcim.5c01235 (PMC12381855; doi:10.1021/acs.jcim.5c01235)
Supplement: Supplementary file 2 [file ci5c01235_si_002.zip › G16_CHd.py]

#!/usr/bin/python3.8
import numpy as np
import sys

### INPUT PARAMETERS ###

Damping_range = sys.argv[1]   


### LOADING OF THE COORDINATES ###

 
CH_part = np.loadtxt('CH_part.tmp')
CH_coords = CH_part[:,range(0,3)]
CH_charges = CH_part[:,3]

QM_coords = np.loadtxt('QM_part.tmp', usecols = (1,2,3))


### DAMPING OF THE CHARGES ###

#Construction of the dumping sigmoidal function parameters
dfunc_r = float(Damping_range)
dfunc_h = dfunc_r/2
dfunc_w = dfunc_h/np.log(100)


for i in range(0, len(CH_charges)):
     dist_vec = np.zeros((len(QM_coords), 1))
     for j in range(0, len(QM_coords)):
           dist_vec[j] = np.linalg.norm(QM_coords[j,:] - CH_coords[i,:])
     d_min = np.min(dist_vec)
     dfunc_val = 1/( 1 + np.exp( -(d_min - dfunc_h)/dfunc_w ) )
     if dfunc_val > 0.990:
           dfunc_val = 1.000
     CH_damped = CH_charges[i]*dfunc_val
     print('%.4f' %CH_coords[i,0], "    ",
           '%.4f' %CH_coords[i,1], "    ",
           '%.4f' %CH_coords[i,2], "    ",
           '%.3f' %CH_damped)
