# Supplementary material for: Rescaling of Point Charges as a Way to Improve the Simple-to-Use Electrostatic Embedding Scheme Developed to Explore Enzyme Activity with QM-Oriented Software
Source: J Chem Inf Model. 2025 Aug 7;65(16):8653–63. doi: 10.1021/acs.jcim.5c01235 (PMC12381855; doi:10.1021/acs.jcim.5c01235)
Supplement: Supplementary file 2 [file ci5c01235_si_002.zip › G16_CHd.sh]

### Damping range: r0=x.x  (e.g. 3.0 A)

r0=$1   # Value specified in the command line


### Required G16 input structure:

# Computational details
# BLANK LINE #1
# Commentary
# BLANK LINE #2
# QM geometry
# BLANK LINE #3
# Point charges
# BLANK LINE #4

### Output: CHd-x.x   (output directory)

mkdir -p CHd-$r0
cp G16_CHd.py CHd-$r0/G16_CHd.py


# Create CH-d inputs from ALL the existing G16 .com files

G16_inp=$(ls *.com)
cd CHd-$r0


for i in $G16_inp  
do

blank=$(grep -E --line-number '^ $' ../$i | cut -d ":" -f 1)  # BLANK LINES

if [ -z "${blank}" ]; then  
blank=$(grep -E --line-number '^$' ../$i | cut -d ":" -f 1)  # EMPTY LINES
fi

b1=$(echo $blank | cut -d " " -f 2)
b2=$(echo $blank | cut -d " " -f 3)
b3=$(echo $blank | cut -d " " -f 4)

head -n $b2 ../$i > G16_out.com
sed -n "${b1},${b2}p" ../$i > QM_part.tmp
sed -i "1,2d" QM_part.tmp
sed -n "${b2},${b3}p" ../$i > CH_part.tmp
sed -i "1d" CH_part.tmp

python3.8 G16_CHd.py $r0 > CH_damped.tmp

cat CH_damped.tmp >> G16_out.com
sed -n "${b3},$ p" ../$i >> G16_out.com
mv G16_out.com $i

rm *.tmp


done

rm G16_CHd.py
