# Supplementary material for: Rescaling of Point Charges as a Way to Improve the Simple-to-Use Electrostatic Embedding Scheme Developed to Explore Enzyme Activity with QM-Oriented Software
Source: J Chem Inf Model. 2025 Aug 7;65(16):8653–63. doi: 10.1021/acs.jcim.5c01235 (PMC12381855; doi:10.1021/acs.jcim.5c01235)
Supplement: Supplementary file 2 [file ci5c01235_si_002.zip › Readme.txt]

The provided bash (.sh) and Python (.py) scripts should be copied into the folder
containing the Gaussian input files (.com) to-be-processed.

The latter files shall be structured as follows: 
Computational details
BLANK LINE #1
Commentary
BLANK LINE #2
QM geometry
BLANK LINE #3
Point charges
BLANK LINE #4
(�)

To run the procedure simply type the following command, formerly specifying the value
of the adopted damping range r0 (e.g. 3.0)

./G16_CHd.sh r0

As the result, the script will reproduce all the original Gaussian input files according
to the selected damping scheme and put them into a respective subfolder named CHd-r0. 

The procedure can be tested on the exemplary G16 input (Example_H2O.com) included within
the provided files. 


For its correct operation, the Python routine requires NumPy library to be installed
(suggested version � 1.21 or higher). 
